# Supplementary material for: Uncertainty analysis of a non-automatic weighing instrument from calibration data on scales according to the SIM guide
Source: Data Brief. 2020 Oct 20;33:106436. doi: 10.1016/j.dib.2020.106436 (PMC7593520; doi:10.1016/j.dib.2020.106436)
Supplement: Supplementary file 1 [file mmc1.xlsx]

## Sheet: Standard Mass Description
	MASSES USED
	No	Standard value kg	Identification Standard Mass
	1	#REF!	1 kg (F1)
	2	#REF!	2 kg (F1)
	3	#REF!	1 kg (F1); 2 kg (F1)
	4	#REF!	2 kg (F1); 2 kg (F1)
	5	#REF!	5 kg (F1)
	6	#REF!	1 kg (F1); 5 kg (F1)
	7	#REF!	2 kg (F1); 5 kg (F1)
	8	#REF!	1 kg (F1); 2 kg (F1); 5 kg (F1)
	9	#REF!	2 kg (F1); 2 kg (F1); 5 kg (F1)
	10	#REF!	1 kg (F1); 2 kg (F1); 2 kg (F1); 5 kg (F1)
	11	#REF!	Masa patrón 20 kg (M1)
	12	#REF!	1 kg (F1); Masa patrón 20 kg (M1)
	13	#REF!	2 kg (F1); Masa patrón 20 kg (M1)
	14	#REF!	1 kg (F1); 2 kg (F1); Masa patrón 20 kg (M1)
	15	#REF!	2 kg (F1); 2 kg (F1); Masa patrón 20 kg (M1)
	16	25	5 kg (F1); Masa patrón 20 kg (M1)
	17	30	1 kg (F1); 2 kg (F1); 2 kg (F1); 5 kg (F1); Masa patrón 20 kg (M1)
	No	Standard value kg	Identification Standard Mass
	1	#REF!	100 g (F1)
	2	#REF!	200 g (F1)
	3	#REF!	100 g (F1); 200 g (F1)
	4	#REF!	200 g (F1); 200 g (F1)
	5	#REF!	500 g (F1)
	6	#REF!	100 g (F1); 500 g (F1)
	7	#REF!	200 g (F1); 500 g (F1)
	8	#REF!	100 g (F1); 200 g (F1); 500 g (F1)
	9	#REF!	200 g (F1); 200 g (F1); 500 g (F1)
	10	#REF!	1000 g (F1)
	11	#REF!	100 g (F1); 1000 g (F1)
	12	#REF!	200 g (F1); 1000 g (F1)
	13	#REF!	100 g (F1); 200 g (F1); 1000 g (F1)
	14	#REF!	200 g (F1); 200 g (F1); 1000 g (F1)
	15	#REF!	100 g (F1); 200 g (F1); 200 g (F1); 1000 g (F1)

## Sheet: Metodo#1_Asc_Desc_Zero
	CALIBRATION DATA
	UPLOADING WITH RETURN TO ZERO							DOWNLOAD WITH RETURN TO ZERO
	Points	Standard mass	Scale indication	Ambient temperature	Atmospheric pressure			Points	Standard mass	Scale indication	Ambient temperature	Atmospheric pressure
		kg	kg	oC	mbar/abs				kg	kg	oC	mbar/abs
	1	0	0.001	27.7	1021.7			1	0	0.001	27.5	1021.7
	2	3	2.997	27.7	1021.7			2	3	2.998	27.5	1021.7
	3	0	0.001	27.7	1021.7			3	0	0.001	27.5	1021.7
	4	6	5.993	27.7	1021.7			4	6	5.994	27.5	1021.7
	5	0	0.001	27.7	1021.7			5	0	0.001	27.5	1021.7
	6	9	8.998	27.7	1021.7			6	9	8.998	27.5	1021.7
	7	0	0.001	27.7	1021.7			7	0	0.002	27.5	1021.7
	8	12	11.977	27.7	1021.7			8	12	11.979	27.5	1021.7
	9	0	0.001	27.7	1021.7			9	0	0.002	27.5	1021.7
	10	15	14.964	27.7	1021.7			10	15	14.964	27.5	1021.7
	11	0	0.001	27.7	1021.7			11	0	0.002	27.5	1021.7
	12	18	17.996	27.7	1021.7			12	18	17.995	27.5	1021.7
	13	0	0.001	27.7	1021.7			13	0	0.001	27.5	1021.7
	14	21	20.992	27.7	1021.7			14	21	20.994	27.5	1021.7
	15	0	0.001	27.7	1021.7			15	0	0.001	27.5	1021.7
	16	24	23.994	27.7	1021.7			16	24	23.994	27.5	1021.7
	17	0	0.001	27.7	1021.7			17	0	0.001	27.5	1021.7
	18	27	26.989	27.6	1021.7			18	27	26.988	27.5	1021.7
	19	0	0.001	27.6	1021.7			19	0	0.001	27.5	1021.7
	20	30	29.987	27.5	1021.7			20	30	29.987	27.4	1021.7
	21	0	0.001	27.5	1021.7			21	0	0.001	27.4	1021.7
	NOMINAL MASS OF THE PATTERNS USED IN CALIBRATION
	No	Standard value kg	Identification Standard Mass		Erro g	Exp. Unc. (U) g	Factor k	Unc. (u) g
	1	100	100 g (F1)		0.000145	0.00017	2	8.5e-05
	2	200	200 g (F1)		0.000212	0.00033	2	0.000165
	3	200	200 g (F1)		-0.000221	0.00033	2	0.000165
	4	500	500 g (F1)		0.00099	0.00083	2	0.000415
	5	1000	1000 g (F1)		0.00059	0.0017	2	0.00085
	No	Standard value kg	Identification Standard Mass		Erro kg	Exp. Unc. (U) kg	Factor k	Unc. (u) kg
	6	1	1 kg (F1)		5.9e-07	1.7e-06	2	8.5e-07
	7	2	2 kg (F1)		3.06e-06	3.3e-06	2	1.65e-06
	8	2	2 kg (F1)		3.06e-06	3.3e-06	2	1.65e-06
	9	5	5 kg (F1)		3.3e-06	8.3e-06	2	4.15e-06
	10	10	10 kg (F1)		2.2e-05	1.7e-05	2	8.5e-06
	11	20	Masa patrón 20 kg (M1)		6.4e-05	3.3e-05	2	1.65e-05
	ADJUSTMENT Apparent Vs Indicated
	Ascending Load
	Puntos	Standar Mass		Instrument				Ambient temperature		Atmospheric pressure		Specific mass of air
		Nominal mass	Unc. (u)	Indicated Mass	Apparent Mass	Unc. Of Apparent Mass	Indicated - apparent mass	Value	Unc.	Value	Unc.	Value	Unc.
		kg	kg	kg	kg	kg	kg	oC	oC	mbar/abs	mbar/abs	kg/m3	kg/m3
	1	0	0	0.001	0.00100522	0	-5.21536e-06	27.7	0.245	1021.7	0.057735	1.18328	0.000965932
	2	3	1.85607e-06	2.997	3.01263	1.89906e-06	-0.0156304	27.7	0.245	1021.7	0.057735	1.18328	0.000965932
	3	0	0	0.001	0.00100522	0	-5.21536e-06	27.7	0.245	1021.7	0.057735	1.18328	0.000965932
	4	6	4.23615e-06	5.993	6.02426	4.31505e-06	-0.0312556	27.7	0.245	1021.7	0.057735	1.18328	0.000965932
	5	0	0	0.001	0.00100522	0	-5.21536e-06	27.7	0.245	1021.7	0.057735	1.18328	0.000965932
	6	9	4.76104e-06	8.998	9.04493	4.90789e-06	-0.0469278	27.7	0.245	1021.7	0.057735	1.18328	0.000965932
	7	0	0	0.001	0.00100522	0	-5.21536e-06	27.7	0.245	1021.7	0.057735	1.18328	0.000965932
	8	12	8.65867e-06	11.977	12.0395	8.80796e-06	-0.0624643	27.7	0.245	1021.7	0.057735	1.18328	0.000965932
	9	0	0	0.001	0.00100522	0	-5.21536e-06	27.7	0.245	1021.7	0.057735	1.18328	0.000965932
	10	15	9.45899e-06	14.964	15.042	9.65786e-06	-0.0780426	27.7	0.245	1021.7	0.057735	1.18328	0.000965932
	11	0	0	0.001	0.00100522	0	-5.21536e-06	27.7	0.245	1021.7	0.057735	1.18328	0.000965932
	12	18	9.63937e-06	17.996	18.0899	9.93074e-06	-0.0938556	27.7	0.245	1021.7	0.057735	1.18328	0.000965932
	13	0	0	0.001	0.00100522	0	-5.21536e-06	27.7	0.245	1021.7	0.057735	1.18328	0.000965932
	14	21	1.65219e-05	20.992	21.1015	1.67961e-05	-0.109481	27.7	0.245	1021.7	0.057735	1.18328	0.000965932
	15	0	0	0.001	0.00100522	0	-5.21536e-06	27.7	0.245	1021.7	0.057735	1.18328	0.000965932
	16	24	1.66642e-05	23.994	24.1191	1.69983e-05	-0.125137	27.7	0.245	1021.7	0.057735	1.18328	0.000965932
	17	0	0	0.001	0.00100522	0	-5.21536e-06	27.7	0.245	1021.7	0.057735	1.18328	0.000965932
	18	27	1.70937e-05	26.989	27.1298	1.74859e-05	-0.140757	27.6	0.245	1021.7	0.057735	1.18367	0.000966572
	19	0	0	0.001	0.00100522	0	-5.21536e-06	27.6	0.245	1021.7	0.057735	1.18367	0.000966572
	20	30	1.85607e-05	29.987	30.1434	1.90023e-05	-0.156393	27.5	0.245	1021.7	0.057735	1.18407	0.000967214
	21	0	0	0.001	0.00100522	0	-5.21536e-06	27.5	0.245	1021.7	0.057735	1.18407	0.000967214
			gref	Gravedad Fabrica	MEDELLIN	9.77618	m/s²			Parámetro	Símbolo	Local de fabricación/loca de calibración	Valor	Unidad
			gBaq	Gravedad	Puerto Colombia	9.82862	m/s²			Aceleración de gravedad de referencia	gref	Medellin (Colombia)	9.77618	m/s²
			gBaq /gref			1.00536				Aceleración de gravedad del local de calibración	gBaq	Puerto Colombia (Colombia)	9.82862	m/s²
										Relación de aceleración de gravedad	gBaq /gref		1.00536
			ρmassa			8000	kg/m³
			ρar			1.18339	kg/m³			Masa específica del objeto	ρmassa		8000	kg/m³
			1 - ρar / ρmassa			0.999852				Masa específica del aire	ρar		1.18071	kg/m³
										Factor de empuje	1 - ρar / ρmassa		0.999852
	Descending Load
	Puntos	Standar Mass		Instrument				Ambient temperature		Atmospheric pressure		Specific mass of air
		Nominal mass	Unc. (u)	Indicated Mass	Apparent Mass	Unc. Of Apparent Mass	Indicated - apparent mass	Value	Unc.	Value	Unc.	Value	Unc.
		kg	kg	kg	kg	kg	kg	oC	oC	mbar/abs	mbar/abs	kg/m3	kg/m3
	1	0	0	0	0	0	0	27.5	0.245	1021.7	0.057735	1.18407	0.000967214
	2	3	1.85607e-06	3	3.01565	1.90105e-06	-0.0156461	27.5	0.245	1021.7	0.057735	1.18407	0.000967214
	3	0	0	0	0	0	0	27.5	0.245	1021.7	0.057735	1.18407	0.000967214
	4	6	4.23615e-06	6	6.03129	4.32025e-06	-0.0312922	27.5	0.245	1021.7	0.057735	1.18407	0.000967214
	5	0	0	0	0	0	0	27.5	0.245	1021.7	0.057735	1.18407	0.000967214
	6	9	4.76104e-06	9	9.04694	4.90931e-06	-0.0469382	27.5	0.245	1021.7	0.057735	1.18407	0.000967214
	7	0	0	0	0	0	0	27.5	0.245	1021.7	0.057735	1.18407	0.000967214
	8	12	8.65867e-06	12	12.0626	8.8252e-06	-0.0625843	27.5	0.245	1021.7	0.057735	1.18407	0.000967214
	9	0	0	0	0	0	0	27.5	0.245	1021.7	0.057735	1.18407	0.000967214
	10	15	9.45899e-06	15	15.0782	9.68155e-06	-0.0782304	27.5	0.245	1021.7	0.057735	1.18407	0.000967214
	11	0	0	0	0	0	0	27.5	0.245	1021.7	0.057735	1.18407	0.000967214
	12	18	9.63937e-06	18	18.0939	9.93359e-06	-0.0938765	27.5	0.245	1021.7	0.057735	1.18407	0.000967214
	13	0	0	0	0	0	0	27.5	0.245	1021.7	0.057735	1.18407	0.000967214
	14	21	1.65219e-05	21	21.1095	1.68031e-05	-0.109523	27.5	0.245	1021.7	0.057735	1.18407	0.000967214
	15	0	0	0	0	0	0	27.5	0.245	1021.7	0.057735	1.18407	0.000967214
	16	24	1.66642e-05	24	24.1252	1.70032e-05	-0.125169	27.5	0.245	1021.7	0.057735	1.18407	0.000967214
	17	0	0	0	0	0	0	27.5	0.245	1021.7	0.057735	1.18407	0.000967214
	18	27	1.70937e-05	27	27.1408	1.74935e-05	-0.140815	27.5	0.245	1021.7	0.057735	1.18407	0.000967214
	19	0	0	0	0	0	0	27.5	0.245	1021.7	0.057735	1.18407	0.000967214
	20	30	1.85607e-05	30	30.1565	1.9011e-05	-0.156461	27.4	0.245	1021.7	0.057735	1.18446	0.000967856
	21	0	0	0	0	0	0	27.4	0.245	1021.7	0.057735	1.18446	0.000967856
	MEAN SQUARE DEVICE
	GRADE 1 POLYNOMIAL							GRADE 2 POLYNOMIAL							GRADE 3 POLYNOMIAL							GRADE 4 POLYNOMIAL
	Point	"Indicated mass (Asc. And Desc.) " (Asc. e Desc.)	Adjusted mass	(Masa aparente - Masa ajustada)2	Mean square deviation	Valor t-student		Point	"Indicated mass (Asc. And Desc.) " (Asc. e Desc.)	Adjusted mass	(Masa aparente - Masa ajustada)2	Mean square deviation	Valor t-student		Point	"Indicated mass (Asc. And Desc.) " (Asc. e Desc.)	Adjusted mass	(Masa aparente - Masa ajustada)2	Mean square deviation	Valor t-student		Point	"Indicated mass (Asc. And Desc.) " (Asc. e Desc.)	Adjusted mass	(Masa aparente - Masa ajustada)2	Mean square deviation	Valor t-student
		kg	kg	kg2	kg				kg	kg	kg2	kg				kg	kg	kg2	kg				kg	kg	kg2	kg
	1	0.001	0.0010052	2.35881e-16	0.000202097	2.01954		1	0.001	0.0010052	2.35882e-16	0.000260382	2.01954		1	0.001	0.0010052	2.704e-11	0.070203	2.01954		1	0.001	0.0010052	2.704e-11	0.0711454	2.01954
	2	2.997	3.01258	2.11869e-09				2	2.997	3.01258	2.11869e-09				2	2.997	3.01258	0.000242874				2	2.997	3.01258	0.000242874
	3	0.001	0.0010052	2.35881e-16				3	0.001	0.0010052	2.35882e-16				3	0.001	0.0010052	2.704e-11				3	0.001	0.0010052	2.704e-11
	4	5.993	6.02416	8.47191e-09				4	5.993	6.02416	8.47191e-09				4	5.993	6.02416	0.00097117				4	5.993	6.02416	0.00097117
	5	0.001	0.0010052	2.35881e-16				5	0.001	0.0010052	2.35882e-16				5	0.001	0.0010052	2.704e-11				5	0.001	0.0010052	2.704e-11
	6	8.998	9.04479	1.90979e-08				6	8.998	9.04479	1.90979e-08				6	8.998	9.04479	0.00218927				6	8.998	9.04479	0.00218927
	7	0.001	0.0010052	2.35881e-16				7	0.001	0.0010052	2.35882e-16				7	0.001	0.0010052	2.704e-11				7	0.001	0.0010052	2.704e-11
	8	11.977	12.0393	3.38368e-08				8	11.977	12.0393	3.38368e-08				8	11.977	12.0393	0.00387885				8	11.977	12.0393	0.00387885
	9	0.001	0.0010052	2.35881e-16				9	0.001	0.0010052	1.01043e-06				9	0.001	0.0010052	2.704e-11				9	0.001	0.0010052	2.704e-11
	10	14.964	15.0418	5.28188e-08				10	14.964	15.0418	5.28188e-08				10	14.964	15.0418	0.00605483				10	14.964	15.0418	0.00605483
	11	0.001	0.0010052	2.35881e-16				11	0.001	0.0010052	2.35882e-16				11	0.001	0.0010052	2.704e-11				11	0.001	0.0010052	2.704e-11
	12	17.996	18.0896	7.63915e-08				12	17.996	18.0896	7.63915e-08				12	17.996	18.0896	0.00875707				12	17.996	18.0896	0.00875707
	13	0.001	0.0010052	2.35881e-16				13	0.001	0.0010052	2.35882e-16				13	0.001	0.0010052	2.704e-11				13	0.001	0.0010052	2.704e-11
	14	20.992	21.1012	1.03944e-07				14	20.992	21.1012	1.03944e-07				14	20.992	21.1012	0.0119156				14	20.992	21.1012	0.0119156
	15	0.001	0.0010052	2.35881e-16				15	0.001	0.0010052	2.35882e-16				15	0.001	0.0010052	2.704e-11				15	0.001	0.0010052	2.704e-11
	16	23.994	24.1188	1.358e-07				16	23.994	24.1188	1.358e-07				16	23.994	24.1188	0.0155673				16	23.994	24.1188	0.0155673
	17	0.001	0.0010052	2.35881e-16				17	0.001	0.0010052	2.35882e-16				17	0.001	0.0010052	2.704e-11				17	0.001	0.0010052	2.704e-11
	18	26.989	27.1293	1.71817e-07				18	26.989	27.1293	1.71817e-07				18	26.989	27.1293	0.0196961				18	26.989	27.1293	0.0196961
	19	0.001	0.0010052	2.35881e-16				19	0.001	0.0010052	2.35882e-16				19	0.001	0.0010052	2.704e-11				19	0.001	0.0010052	2.704e-11
	20	29.987	30.1429	2.12109e-07				20	29.987	30.1429	2.12109e-07				20	29.987	30.1429	0.0243149				20	29.987	30.1429	0.0243149
	21	0.001	0.0010052	2.35881e-16				21	0.001	0.0010052	2.35882e-16				21	0.001	0.0010052	2.704e-11				21	0.001	0.0010052	2.704e-11
	22	0	-3e-15	9e-30				22	0	-2e-14	4e-28				22	0	4e-13	1.6e-25				22	0	-1e-12	1e-24
	23	3	3.0156	2.12293e-09				23	3	3.0156	2.12293e-09				23	3	3.0156	0.00024336				23	3	3.0156	0.00024336
	24	0	-3e-15	9e-30				24	0	-2e-14	4e-28				24	0	4e-13	1.6e-25				24	0	-1e-12	1e-24
	25	6	6.0312	8.49172e-09				25	6	6.0312	8.49172e-09				25	6	6.0312	0.00097344	Valor t-student			25	6	6.0312	0.00097344	Valor t-student
	26	0	-3e-15	9e-30				26	0	-2e-14	4e-28				26	0	4e-13	1.6e-25	2.05553			26	0	-1e-12	1e-24	2.05954
	27	9	9.0468	1.91064e-08				27	9	9.0468	1.91064e-08				27	9	9.0468	0.00219024				27	9	9.0468	0.00219024
	28	0	-3e-15	9e-30				28	0	-2e-14	4e-28				28	0	4e-13	1.6e-25				28	0	-1e-12	1e-24
	29	12	12.0624	3.39669e-08				29	12	12.0624	3.39669e-08				29	12	12.0624	0.00389376				29	12	12.0624	0.00389376
	30	0	-3e-15	9e-30				30	0	-2e-14	4e-28				30	0	4e-13	1.6e-25				30	0	-1e-12	1e-24
	31	15	15.078	5.30732e-08				31	15	15.078	5.30732e-08				31	15	15.078	0.006084				31	15	15.078	0.006084
	32	0	-3e-15	9e-30				32	0	-2e-14	4e-28				32	0	4e-13	1.6e-25				32	0	-1e-12	1e-24
	33	18	18.0936	7.64254e-08				33	18	18.0936	7.64254e-08				33	18	18.0936	0.00876096				33	18	18.0936	0.00876096
	34	0	-3e-15	9e-30				34	0	-2e-14	4e-28				34	0	4e-13	1.6e-25				34	0	-1e-12	1e-24
	35	21	21.1092	1.04024e-07				35	21	21.1092	1.04024e-07				35	21	21.1092	0.0119246				35	21	21.1092	0.0119246
	36	0	-3e-15	9e-30				36	0	-2e-14	4e-28				36	0	4e-13	1.6e-25				36	0	-1e-12	1e-24
	37	24	24.1248	1.35867e-07				37	24	24.1248	1.35867e-07				37	24	24.1248	0.015575				37	24	24.1248	0.015575
	38	0	-3e-15	9e-30				38	0	-2e-14	4e-28				38	0	4e-13	1.6e-25				38	0	-1e-12	1e-24
	39	27	27.1404	1.71957e-07				39	27	27.1404	1.71957e-07				39	27	27.1404	0.0197122				39	27	27.1404	0.0197122
	40	0	-3e-15	9e-30				40	0	-2e-14	4e-28				40	0	4e-13	1.6e-25				40	0	-1e-12	1e-24
	41	30	30.156	2.12293e-07				41	30	30.156	2.12293e-07				41	30	30.156	0.024336				41	30	30.156	0.024336
	42	0	-3e-15	9e-30				42	0	-2e-14	4e-28				42	0	4e-13	1.6e-25				42	0	-1e-12	1e-24
	FINAL RESULTS
			Points	FINAL RESULTS
				Indicated Mass	Adjusted Mass	Unc. Of adjusted	Unc. Of standard mass	Unc. Of instrument	Unc. Standard (u)	Exp. Uncertainty (U)	Erro
				kg	kg	kg	kg	kg	kg	kg	kg
		ASCENDING LOAD	1	0.001	0.0010052	0.000202097	0	0.000580352	0.000614534	0.00122907	-5.2e-06
			2	2.997	3.01258	0.000202097	1.85607e-06	0.000580352	0.000614537	0.00122907	-0.0155844
			3	5.993	6.02416	0.000202097	4.23615e-06	0.000580352	0.000614549	0.0012291	-0.0311636
			4	8.998	9.04479	0.000202097	4.76104e-06	0.000580352	0.000614553	0.00122911	-0.0467896
			5	11.977	12.0393	0.000202097	8.65867e-06	0.000580352	0.000614595	0.00122919	-0.0622804
			6	14.964	15.078	0.000202097	9.45899e-06	0.000580352	0.000614607	0.00122921	-0.114
			7	17.996	18.0936	0.000202097	9.63937e-06	0.000580352	0.00061461	0.00122922	-0.0976
			8	20.992	21.1092	0.000202097	1.65219e-05	0.000580352	0.000614756	0.00122951	-0.1172
			9	23.994	24.1248	0.000202097	1.66642e-05	0.000580352	0.00061476	0.00122952	-0.1308
			10	26.989	27.1404	0.000202097	1.70937e-05	0.000580352	0.000614772	0.00122954	-0.1514
			11	29.987	30.156	0.000202097	1.85607e-05	0.000580352	0.000614814	0.00122963	-0.169
		DESCENDING LOAD	12	0	8.37667e-05	0.000202097	0	0.000580352	0.000614534	0.00122907	-8.37667e-05
			13	3	3.0156	0.000202097	1.85607e-06	0.000580352	0.000614537	0.00122907	-0.0156
			14	6	6.0312	0.000202097	4.23615e-06	0.000580352	0.000614549	0.0012291	-0.0312
			15	9	9.0468	0.000202097	4.76104e-06	0.000580352	0.000614553	0.00122911	-0.0468
			16	12	12.0624	0.000202097	8.65867e-06	0.000580352	0.000614595	0.00122919	-0.0624
			17	15	15.078	0.000202097	9.45899e-06	0.000580352	0.000614607	0.00122921	-0.078
			18	18	18.0936	0.000202097	9.63937e-06	0.000580352	0.00061461	0.00122922	-0.0936
			19	21	21.1092	0.000202097	1.65219e-05	0.000580352	0.000614756	0.00122951	-0.1092
			20	24	24.1248	0.000202097	1.66642e-05	0.000580352	0.00061476	0.00122952	-0.1248
			21	27	27.1404	0.000202097	1.70937e-05	0.000580352	0.000614772	0.00122954	-0.1404
			22	30	30.156	0.000202097	1.85607e-05	0.000580352	0.000614814	0.00122963	-0.156
			Unc. Of adjusted
			Grade 1	Grade 2	Grade 3	Grade 4
			0.000202097	0.000260382	0.070203	0.0711454

## Sheet: Metodo#2_Asc_Desc_Without_Zero
	CALIBRATION DATA
	UPLOADING WITHOUT RETURN TO ZERO							DOWNLOAD WITHOUT RETURN TO ZERO
	Points	Standard mass	Scale indication	Ambient temperature	Atmospheric pressure			Points	Standard mass	Scale indication	Ambient temperature	Atmospheric pressure
		kg	kg	oC	mbar/abs				kg	kg	oC	mbar/abs
	1	0	0.001	27.7	1021.7			1	0	0.001	27.5	1021.7
	2	3	2.998	27.7	1021.7			2	3	2.998	27.5	1021.7
	3	6	5.993	27.7	1021.7			3	6	5.994	27.5	1021.7
	4	9	8.996	27.7	1021.7			4	9	8.997	27.5	1021.7
	5	12	11.977	27.7	1021.7			5	12	11.979	27.5	1021.7
	6	15	14.964	27.7	1021.7			6	15	14.965	27.5	1021.7
	7	18	17.996	27.7	1021.7			7	18	17.995	27.5	1021.7
	8	21	20.993	27.7	1021.7			8	21	20.994	27.5	1021.7
	9	24	23.994	27.7	1021.7			9	24	23.994	27.5	1021.7
	10	27	26.989	27.6	1021.7			10	27	26.988	27.5	1021.7
	11	30	29.987	27.5	1021.7			11	30	29.987	27.4	1021.7
	NOMINAL MASS OF THE PATTERNS USED IN CALIBRATION
	No	Standard value kg	Identification Standard Mass		Erro g	Exp. Unc. (U) g	Factor k	Unc. (u) g
	1	100	100 g (F1)		0.000145	0.00017	2	8.5e-05
	2	200	200 g (F1)		0.000212	0.00033	2	0.000165
	3	200	200 g (F1)		-0.000221	0.00033	2	0.000165
	4	500	500 g (F1)		0.00099	0.00083	2	0.000415
	5	1000	1000 g (F1)		0.00059	0.0017	2	0.00085
	No	Standard value kg	Identification Standard Mass		Erro kg	Exp. Unc. (U) kg	Factor k	Unc. (u) kg
	6	1	1 kg (F1)		5.9e-07	1.7e-06	2	8.5e-07
	7	2	2 kg (F1)		3.06e-06	3.3e-06	2	1.65e-06
	8	2	2 kg (F1)		3.06e-06	3.3e-06	2	1.65e-06
	9	5	5 kg (F1)		3.3e-06	8.3e-06	2	4.15e-06
	10	20	Masa patrón 20 kg (M1)		6.4e-05	3.3e-05	2	1.65e-05
	ADJUSTMENT Apparent Vs Indicated
	Ascending Load
	Puntos	Standar Mass		Instrument				Ambient temperature		Atmospheric pressure		Specific mass of air
		Nominal mass	Unc. (u)	Indicated Mass	Apparent Mass	Unc. Of Apparent Mass	Indicated - apparent mass	Value	Unc.	Value	Unc.	Value	Unc.
		kg	kg	kg	kg	kg	kg	oC	oC	mbar/abs	mbar/abs	kg/m3	kg/m3
	1	0	0	0.001	0	0	0.001	27.7	0.245	1021.7	0.057735	1.18328	0.000965932
	2	3	1.85607e-06	2.998	3.01565	1.90096e-06	-0.0176461	27.7	0.245	1021.7	0.057735	1.18328	0.000965932
	3	6	4.23615e-06	5.993	6.03129	4.32009e-06	-0.0382922	27.7	0.245	1021.7	0.057735	1.18328	0.000965932
	4	9	4.76104e-06	8.996	9.04694	4.90898e-06	-0.0509382	27.7	0.245	1021.7	0.057735	1.18328	0.000965932
	5	12	8.65867e-06	11.977	12.0626	8.82488e-06	-0.0855843	27.7	0.245	1021.7	0.057735	1.18328	0.000965932
	6	15	9.45899e-06	14.964	15.0782	9.6811e-06	-0.11423	27.7	0.245	1021.7	0.057735	1.18328	0.000965932
	7	18	9.63937e-06	17.996	18.0939	9.93295e-06	-0.0978765	27.7	0.245	1021.7	0.057735	1.18328	0.000965932
	8	21	1.65219e-05	20.993	21.1095	1.68025e-05	-0.116523	27.7	0.245	1021.7	0.057735	1.18328	0.000965932
	9	24	1.66642e-05	23.994	24.1252	1.70025e-05	-0.131169	27.7	0.245	1021.7	0.057735	1.18328	0.000965932
	10	27	1.70937e-05	26.989	27.1408	1.74931e-05	-0.151815	27.6	0.245	1021.7	0.057735	1.18367	0.000966572
	11	30	1.85607e-05	29.987	30.1565	1.90105e-05	-0.169461	27.5	0.245	1021.7	0.057735	1.18407	0.000967214
			gref	Gravedad Fabrica	MEDELLIN	9.77618	m/s²			Parámetro	Símbolo	Local de fabricación/loca de calibración	Valor	Unidad
			gBaq	Gravedad	Puerto Colombia	9.82862	m/s²			Aceleración de gravedad de referencia	gref	Medellin (Colombia)	9.77618	m/s²
			gBaq /gref			1.00536				Aceleración de gravedad del local de calibración	gBaq	Puerto Colombia (Colombia)	9.82862	m/s²
										Relación de aceleración de gravedad	gBaq /gref		1.00536
			ρmassa			8000	kg/m³
			ρar			1.18339	kg/m³			Masa específica del objeto	ρmassa		8000	kg/m³
			1 - ρar / ρmassa			0.999852				Masa específica del aire	ρar		1.18071	kg/m³
										Factor de empuje	1 - ρar / ρmassa		0.999852
	Descending Load
	Puntos	Standar Mass		Instrument				Ambient temperature		Atmospheric pressure		Specific mass of air
		Nominal mass	Unc. (u)	Indicated Mass	Apparent Mass	Unc. Of Apparent Mass	Indicated - apparent mass	Value	Unc.	Value	Unc.	Value	Unc.
		kg	kg	kg	kg	kg	kg	oC	oC	mbar/abs	mbar/abs	kg/m3	kg/m3
	1	0	0	0.001	0	0	0.001	27.5	0.245	1021.7	0.057735	1.18407	0.000967214
	2	3	1.85607e-06	2.998	3.01565	1.90105e-06	-0.0176461	27.5	0.245	1021.7	0.057735	1.18407	0.000967214
	3	6	4.23615e-06	5.994	6.03129	4.32025e-06	-0.0372922	27.5	0.245	1021.7	0.057735	1.18407	0.000967214
	4	9	4.76104e-06	8.997	9.04694	4.90931e-06	-0.0499382	27.5	0.245	1021.7	0.057735	1.18407	0.000967214
	5	12	8.65867e-06	11.979	12.0626	8.8252e-06	-0.0835843	27.5	0.245	1021.7	0.057735	1.18407	0.000967214
	6	15	9.45899e-06	14.965	15.0782	9.68155e-06	-0.11323	27.5	0.245	1021.7	0.057735	1.18407	0.000967214
	7	18	9.63937e-06	17.995	18.0939	9.93359e-06	-0.0988765	27.5	0.245	1021.7	0.057735	1.18407	0.000967214
	8	21	1.65219e-05	20.994	21.1095	1.68031e-05	-0.115523	27.5	0.245	1021.7	0.057735	1.18407	0.000967214
	9	24	1.66642e-05	23.994	24.1252	1.70032e-05	-0.131169	27.5	0.245	1021.7	0.057735	1.18407	0.000967214
	10	27	1.70937e-05	26.988	27.1408	1.74935e-05	-0.152815	27.5	0.245	1021.7	0.057735	1.18407	0.000967214
	11	30	1.85607e-05	29.987	30.1565	1.9011e-05	-0.169461	27.4	0.245	1021.7	0.057735	1.18446	0.000967856
	MEAN SQUARE DEVICE
			GRADE 1 POLYNOMIAL						GRADE 2 POLYNOMIAL						GRADE 3 POLYNOMIAL						GRADE 4 POLYNOMIAL
			Point	"Indicated mass (Asc. And Desc.) " (Asc. e Desc.)	Adjusted mass	(Masa aparente - Masa ajustada)2	Mean square deviation		Point	"Indicated mass (Asc. And Desc.) " (Asc. e Desc.)	Adjusted mass	(Masa aparente - Masa ajustada)2	Mean square deviation		Point	"Indicated mass (Asc. And Desc.) " (Asc. e Desc.)	Adjusted mass	(Masa aparente - Masa ajustada)2	Mean square deviation		Point	"Indicated mass (Asc. And Desc.) " (Asc. e Desc.)	Adjusted mass	(Masa aparente - Masa ajustada)2	Mean square deviation
				kg	kg	kg2	kg			kg	kg	kg2	kg			kg	kg	kg2	kg			kg	kg	kg2	kg
			1	0.001	0.0067055	4.49637e-05	0.0101752		1	0.001	-0.0003929	1.5437e-07	0.0793891		1	0.001	-0.0042909	1.84118e-05	0.0870904		1	0.001	0.000503701	2.46313e-07	0.180187
			2	2.998	3.02019	2.06381e-05			2	2.998	3.01744	0.000377774			2	2.998	3.01808	5.90654e-06			2	2.998	3.01387	0.000251888
			3	5.993	6.03166	1.36416e-07			3	5.993	6.03235	0.00154878			3	5.993	6.03419	8.40975e-06			3	5.993	6.03224	0.00153958
			4	8.996	9.05118	1.79756e-05	Valor t-student		4	8.996	9.05443	0.0034135	Valor t-student		4	8.996	9.05347	4.26102e-05	Valor t-student		4	8.996	9.06155	0.00429722	Valor t-student
			5	11.977	12.0486	0.000196303	2.07961		5	11.977	12.0535	0.00584679	2.07961		5	11.977	12.0451	0.0003047	2.07961		5	11.977	12.069	0.00845803	2.07961
			6	14.964	15.052	0.000687928			6	14.964	15.0576	0.00877001			6	14.964	15.0367	0.00172601			6	14.964	15.0817	0.0138519
			7	17.996	18.1007	4.62609e-05			7	17.996	18.1062	0.0121394			7	17.996	18.0664	0.000756058			7	17.996	18.1396	0.0206112
			8	20.993	21.1142	2.15199e-05			8	20.993	21.1186	0.0157791			8	20.993	21.0536	0.00312866			8	20.993	21.164	0.0292328
			9	23.994	24.1317	4.2229e-05			9	23.994	24.1342	0.0196481			9	23.994	24.0366	0.00783582			9	23.994	24.1979	0.0415696
			10	26.989	27.1431	5.40472e-06			10	26.989	27.1428	0.0236549			10	26.989	27.005	0.0184503			10	26.989	27.2363	0.06118
			11	29.987	30.1576	1.36359e-06			11	29.987	30.1535	0.0277378			11	29.987	29.9669	0.0359416			11	29.987	30.2952	0.0949792
			12	0.001	0.0067055	4.49637e-05			12	0.001	-0.0003929	1.5437e-07			12	0.001	-0.0042909	1.84118e-05			12	0.001	0.000503701	2.46313e-07
			13	2.998	3.02019	2.06381e-05			13	2.998	3.01744	3.20526e-06			13	2.998	3.01808	5.90654e-06			13	2.998	3.01387	0.000251888
			14	5.994	6.03267	1.8902e-06			14	5.994	6.03336	4.28011e-06			14	5.994	6.0352	1.52586e-05			14	5.994	6.03325	0.00154025
			15	8.997	9.05218	2.75128e-05			15	8.997	9.05543	7.21339e-05			15	8.997	9.05447	5.67338e-05			15	8.997	9.06256	0.00429838
			16	11.979	12.0506	0.000143995			16	11.979	12.0555	5.05269e-05			16	11.979	12.0471	0.000238717			16	11.979	12.071	0.00846125
			17	14.965	15.053	0.000636194			17	14.965	15.0587	0.000383237			17	14.965	15.0377	0.00164388			17	14.965	15.0827	0.0138539
			18	17.995	18.0997	3.3594e-05			18	17.995	18.1052	0.000127623			18	17.995	18.0654	0.000811938			18	17.995	18.1386	0.0206087
			19	20.994	21.1152	3.18599e-05			19	20.994	21.1196	0.000101959			19	20.994	21.0546	0.00301829			19	20.994	21.165	0.0292362
			20	23.994	24.1317	4.2229e-05			20	23.994	24.1342	8.10573e-05			20	23.994	24.0366	0.00783582			20	23.994	24.1979	0.0415696
			21	26.988	27.1421	1.74057e-06			21	26.988	27.1418	9.65303e-07			21	26.988	27.004	0.0187201			21	26.988	27.2353	0.0611716
			22	29.987	30.1576	1.36359e-06			22	29.987	30.1535	8.49186e-06			22	29.987	29.9669	0.0359416			22	29.987	30.2952	0.0949792
	FINAL RESULTS
			Points	FINAL RESULTS
				Indicated Mass	Adjusted Mass	Unc. Of adjusted	Unc. Of standard mass	Unc. Of instrument	Unc. Standard (u)	Exp. Uncertainty (U)	Erro
				kg	kg	kg	kg	kg	kg	kg	kg
		ASCENDING LOAD	1	0.001	0.0067055	0.0101752	0	0.00628053	0.0119574	0.0248668	-0.0057055
			2	2.998	3.02019	0.0101752	1.85607e-06	0.00628053	0.0119574	0.0248668	-0.022189
			3	5.993	6.03166	0.0101752	4.23615e-06	0.00628053	0.0119574	0.0248668	-0.0386615
			4	8.996	9.05118	0.0101752	4.76104e-06	0.00628053	0.0119574	0.0248668	-0.055178
			5	11.977	12.0486	0.0101752	8.65867e-06	0.00628053	0.0119574	0.0248669	-0.0715735
			6	14.964	15.052	0.0101752	9.45899e-06	0.00628053	0.0119574	0.0248669	-0.088002
			7	17.996	18.1007	0.0101752	9.63937e-06	0.00628053	0.0119574	0.0248669	-0.104678
			8	20.993	21.1142	0.0101752	1.65219e-05	0.00628053	0.0119574	0.0248669	-0.121162
			9	23.994	24.1317	0.0101752	1.66642e-05	0.00628053	0.0119574	0.0248669	-0.137667
			10	26.989	27.1431	0.0101752	1.70937e-05	0.00628053	0.0119574	0.0248669	-0.15414
			11	29.987	30.1576	0.0101752	1.85607e-05	0.00628053	0.0119574	0.0248669	-0.170629
		DESCENDING LOAD	12	0.001	0.0067055	0.0101752	0	0.00628053	0.0119574	0.0248668	-0.0057055
			13	2.998	3.02019	0.0101752	1.85607e-06	0.00628053	0.0119574	0.0248668	-0.022189
			14	5.994	6.03267	0.0101752	4.23615e-06	0.00628053	0.0119574	0.0248668	-0.038667
			15	8.997	9.05218	0.0101752	4.76104e-06	0.00628053	0.0119574	0.0248668	-0.0551835
			16	11.979	12.0506	0.0101752	8.65867e-06	0.00628053	0.0119574	0.0248669	-0.0715845
			17	14.965	15.053	0.0101752	9.45899e-06	0.00628053	0.0119574	0.0248669	-0.0880075
			18	17.995	18.0997	0.0101752	9.63937e-06	0.00628053	0.0119574	0.0248669	-0.104673
			19	20.994	21.1152	0.0101752	1.65219e-05	0.00628053	0.0119574	0.0248669	-0.121167
			20	23.994	24.1317	0.0101752	1.66642e-05	0.00628053	0.0119574	0.0248669	-0.137667
			21	26.988	27.1421	0.0101752	1.70937e-05	0.00628053	0.0119574	0.0248669	-0.154134
			22	29.987	30.1576	0.0101752	1.85607e-05	0.00628053	0.0119574	0.0248669	-0.170629
			Unc. Of adjusted
			Grade 1	Grade 2	Grade 3	Grade 4
			0.0101752	0.0793891	0.0870904	0.180187

## Sheet: Metodo#3_Asc
	CALIBRATION DATA
	UPLOADING
	Points	Standard mass	Scale indication	Ambient temperature	Atmospheric pressure
		kg	kg	oC	mbar/abs
	1	0	0.001	27.7	1021.7
	2	3	2.998	27.7	1021.7
	3	6	5.993	27.7	1021.7
	4	9	8.996	27.7	1021.7
	5	12	11.977	27.7	1021.7
	6	15	14.964	27.7	1021.7
	7	18	17.996	27.7	1021.7
	8	21	20.993	27.7	1021.7
	9	24	23.994	27.7	1021.7
	10	27	26.989	27.6	1021.7
	11	30	29.987	27.5	1021.7
	NOMINAL MASS OF THE PATTERNS USED IN CALIBRATION
	No	Standard value kg	Identification Standard Mass		Erro g	Exp. Unc. (U) g	Factor k	Unc. (u) g
	1	100	100 g (F1)		0.000145	0.00017	2	8.5e-05
	2	200	200 g (F1)		0.000212	0.00033	2	0.000165
	3	200	200 g (F1)		-0.000221	0.00033	2	0.000165
	4	500	500 g (F1)		0.00099	0.00083	2	0.000415
	5	1000	1000 g (F1)		0.00059	0.0017	2	0.00085
	No	Standard value kg	Identification Standard Mass		Erro kg	Exp. Unc. (U) kg	Factor k	Unc. (u) kg
	6	1	1 kg (F1)		5.9e-07	1.7e-06	2	8.5e-07
	7	2	2 kg (F1)		3.06e-06	3.3e-06	2	1.65e-06
	8	2	2 kg (F1)		3.06e-06	3.3e-06	2	1.65e-06
	9	5	5 kg (F1)		3.3e-06	8.3e-06	2	4.15e-06
	10	20	Masa patrón 20 kg (M1)		6.4e-05	3.3e-05	2	1.65e-05
	ADJUSTMENT Apparent Vs Indicated
	Ascending Load
	Puntos	Standar Mass		Instrument				Ambient temperature		Atmospheric pressure		Specific mass of air
		Nominal mass	Unc. (u)	Indicated Mass	Apparent Mass	Unc. Of Apparent Mass	Indicated - apparent mass	Value	Unc.	Value	Unc.	Value	Unc.
		kg	kg	kg	kg	kg	kg	oC	oC	mbar/abs	mbar/abs	kg/m3	kg/m3
	1	0	0	0.001	0	0	0.001	27.7	0.245	1021.7	0.057735	1.18328	0.000965932
	2	3	1.85607e-06	2.998	3.01565	1.90096e-06	-0.0176461	27.7	0.245	1021.7	0.057735	1.18328	0.000965932
	3	6	4.23615e-06	5.993	6.03129	4.32009e-06	-0.0382922	27.7	0.245	1021.7	0.057735	1.18328	0.000965932
	4	9	4.76104e-06	8.996	9.04694	4.90898e-06	-0.0509382	27.7	0.245	1021.7	0.057735	1.18328	0.000965932
	5	12	8.65867e-06	11.977	12.0626	8.82488e-06	-0.0855843	27.7	0.245	1021.7	0.057735	1.18328	0.000965932
	6	15	9.45899e-06	14.964	15.0782	9.6811e-06	-0.11423	27.7	0.245	1021.7	0.057735	1.18328	0.000965932
	7	18	9.63937e-06	17.996	18.0939	9.93295e-06	-0.0978765	27.7	0.245	1021.7	0.057735	1.18328	0.000965932
	8	21	1.65219e-05	20.993	21.1095	1.68025e-05	-0.116523	27.7	0.245	1021.7	0.057735	1.18328	0.000965932
	9	24	1.66642e-05	23.994	24.1252	1.70025e-05	-0.131169	27.7	0.245	1021.7	0.057735	1.18328	0.000965932
	10	27	1.70937e-05	26.989	27.1408	1.74931e-05	-0.151815	27.6	0.245	1021.7	0.057735	1.18367	0.000966572
	11	30	1.85607e-05	29.987	30.1565	1.90105e-05	-0.169461	27.5	0.245	1021.7	0.057735	1.18407	0.000967214
			gref	Gravedad Fabrica	MEDELLIN	9.77618	m/s²			Parámetro	Símbolo	Local de fabricación/loca de calibración	Valor	Unidad
			gBaq	Gravedad	Puerto Colombia	9.82862	m/s²			Aceleración de gravedad de referencia	gref	Medellin (Colombia)	9.77618	m/s²
			gBaq /gref			1.00536				Aceleración de gravedad del local de calibración	gBaq	Puerto Colombia (Colombia)	9.82862	m/s²
										Relación de aceleración de gravedad	gBaq /gref		1.00536
			ρmassa			8000	kg/m³
			ρar			1.18339	kg/m³			Masa específica del objeto	ρmassa		8000	kg/m³
			1 - ρar / ρmassa			0.999852				Masa específica del aire	ρar		1.18071	kg/m³
										Factor de empuje	1 - ρar / ρmassa		0.999852
	MEAN SQUARE DEVICE
			GRADE 1 POLYNOMIAL						GRADE 2 POLYNOMIAL						GRADE 3 POLYNOMIAL						GRADE 4 POLYNOMIAL
			Point	"Indicated mass (Asc. And Desc.) " (Asc. e Desc.)	Adjusted mass	(Masa aparente - Masa ajustada)2	Mean square deviation		Point	"Indicated mass (Asc. And Desc.) " (Asc. e Desc.)	Adjusted mass	(Masa aparente - Masa ajustada)2	Mean square deviation		Point	"Indicated mass (Asc. And Desc.) " (Asc. e Desc.)	Adjusted mass	(Masa aparente - Masa ajustada)2	Mean square deviation		Point	"Indicated mass (Asc. And Desc.) " (Asc. e Desc.)	Adjusted mass	(Masa aparente - Masa ajustada)2	Mean square deviation
				kg	kg	kg2	kg			kg	kg	kg2	kg			kg	kg	kg2	kg			kg	kg	kg2	kg
			1	0.001	0.0071055	5.04881e-05	0.0109753		1	0.001	-0.0002929	8.57904e-08	0.117194		1	0.001	-0.0044907	2.01664e-05	0.0233968		1	0.001	0.000403701	3.55573e-07	0.081026
			2	2.998	3.02059	2.44325e-05			2	2.998	3.01745	0.000378167			2	2.998	3.01869	9.27511e-06			2	2.998	3.0135	0.000240297
			3	5.993	6.03206	5.91893e-07			3	5.993	6.0321	0.00152845			3	5.993	6.03691	3.15902e-05			3	5.993	6.02999	0.00136789
			4	8.996	9.05158	2.15275e-05	Valor t-student		4	8.996	9.05372	0.00333113	Valor t-student		4	8.996	9.06089	0.000194633	Valor t-student		4	8.996	9.05417	0.00338408	Valor t-student
			5	11.977	12.049	0.000185254	2.07961		5	11.977	12.0521	0.00564449	2.07961		5	11.977	12.0611	2.29699e-06	2.07961		5	11.977	12.0517	0.0055781	2.07961
			6	14.964	15.0524	0.000667106			6	14.964	15.0555	0.00837392			6	14.964	15.0663	0.000142717			6	14.964	15.0481	0.00707052
			7	17.996	18.1011	5.18621e-05			7	17.996	18.103	0.0114576			7	17.996	18.1164	0.000507492			7	17.996	18.0812	0.00725647
			8	20.993	21.1146	2.53911e-05			8	20.993	21.1143	0.0147156			8	20.993	21.1316	0.000487443			8	20.993	21.0714	0.00614008
			9	23.994	24.1321	4.75877e-05			9	23.994	24.1285	0.0180942			9	23.994	24.1518	0.000706907			9	23.994	24.0596	0.00430992
			10	26.989	27.1435	7.42456e-06			10	26.989	27.1356	0.0214967			10	26.989	27.1675	0.000709561			10	26.989	27.0397	0.00256606
			11	29.987	30.158	2.45777e-06			11	29.987	30.1447	0.0248549			11	29.987	30.1884	0.00101978			11	29.987	30.0254	0.00147746
	FINAL RESULTS
			Points	FINAL RESULTS
				Indicated Mass	Adjusted Mass	Unc. Of adjusted	Unc. Of standard mass	Unc. Of instrument	Unc. Standard (u)	Exp. Uncertainty (U)	Erro
				kg	kg	kg	kg	kg	kg	kg	kg
		ASCENDING LOAD	1	0.001	0.0071055	0.0109753	0	0.00668053	0.0128486	0.0267202	-0.0061055
			2	2.998	3.02059	0.0109753	1.85607e-06	0.00668053	0.0128486	0.0267202	-0.022589
			3	5.993	6.03206	0.0109753	4.23615e-06	0.00668053	0.0128486	0.0267202	-0.0390615
			4	8.996	9.05158	0.0109753	4.76104e-06	0.00668053	0.0128486	0.0267202	-0.055578
			5	11.977	12.049	0.0109753	8.65867e-06	0.00668053	0.0128486	0.0267202	-0.0719735
			6	14.964	15.0524	0.0109753	9.45899e-06	0.00668053	0.0128486	0.0267202	-0.088402
			7	17.996	18.1011	0.0109753	9.63937e-06	0.00668053	0.0128486	0.0267202	-0.105078
			8	20.993	21.1146	0.0109753	1.65219e-05	0.00668053	0.0128486	0.0267202	-0.121562
			9	23.994	24.1321	0.0109753	1.66642e-05	0.00668053	0.0128486	0.0267202	-0.138067
			10	26.989	27.1435	0.0109753	1.70937e-05	0.00668053	0.0128487	0.0267202	-0.15454
			11	29.987	30.158	0.0109753	1.85607e-05	0.00668053	0.0128487	0.0267202	-0.171029
			Unc. Of adjusted
			Grade 1	Grade 2	Grade 3	Grade 4
			0.0109753	0.117194	0.0233968	0.081026

## Sheet: Metodo#4_Desc
	CALIBRATION DATA
	DOWNLOAD
	Points	Standard mass	Scale indication	Ambient temperature	Atmospheric pressure
		kg	kg	oC	mbar/abs
	1	0	0.001	27.5	1021.7
	2	3	2.998	27.5	1021.7
	3	6	5.994	27.5	1021.7
	4	9	8.997	27.5	1021.7
	5	12	11.979	27.5	1021.7
	6	15	14.965	27.5	1021.7
	7	18	17.995	27.5	1021.7
	8	21	20.994	27.5	1021.7
	9	24	23.994	27.5	1021.7
	10	27	26.988	27.5	1021.7
	11	30	29.987	27.4	1021.7
	NOMINAL MASS OF THE PATTERNS USED IN CALIBRATION
	No	Standard value kg	Identification Standard Mass		Erro g	Exp. Unc. (U) g	Factor k	Unc. (u) g
	1	100	100 g (F1)		0.000145	0.00017	2	8.5e-05
	2	200	200 g (F1)		0.000212	0.00033	2	0.000165
	3	200	200 g (F1)		-0.000221	0.00033	2	0.000165
	4	500	500 g (F1)		0.00099	0.00083	2	0.000415
	5	1000	1000 g (F1)		0.00059	0.0017	2	0.00085
	No	Standard value kg	Identification Standard Mass		Erro kg	Exp. Unc. (U) kg	Factor k	Unc. (u) kg
	6	1	1 kg (F1)		5.9e-07	1.7e-06	2	8.5e-07
	7	2	2 kg (F1)		3.06e-06	3.3e-06	2	1.65e-06
	8	2	2 kg (F1)		3.06e-06	3.3e-06	2	1.65e-06
	9	5	5 kg (F1)		3.3e-06	8.3e-06	2	4.15e-06
	10	20	Masa patrón 20 kg (M1)		6.4e-05	3.3e-05	2	1.65e-05
	ADJUSTMENT Apparent Vs Indicated
	Descending Load
	Puntos	Standar Mass		Instrument				Ambient temperature		Atmospheric pressure		Specific mass of air
		Nominal mass	Unc. (u)	Indicated Mass	Apparent Mass	Unc. Of Apparent Mass	Indicated - apparent mass	Value	Unc.	Value	Unc.	Value	Unc.
		kg	kg	kg	kg	kg	kg	oC	oC	mbar/abs	mbar/abs	kg/m3	kg/m3
	1	0	0	0.001	0	0	0.001	27.5	0.245	1021.7	0.057735	1.18407	0.000967214
	2	3	1.85607e-06	2.998	3.01565	1.90105e-06	-0.0176458	27.5	0.245	1021.7	0.057735	1.18407	0.000967214
	3	6	4.23615e-06	5.994	6.03129	4.32025e-06	-0.0372916	27.5	0.245	1021.7	0.057735	1.18407	0.000967214
	4	9	4.76104e-06	8.997	9.04694	4.90931e-06	-0.0499374	27.5	0.245	1021.7	0.057735	1.18407	0.000967214
	5	12	8.65867e-06	11.979	12.0626	8.82519e-06	-0.0835832	27.5	0.245	1021.7	0.057735	1.18407	0.000967214
	6	15	9.45899e-06	14.965	15.0782	9.68155e-06	-0.113229	27.5	0.245	1021.7	0.057735	1.18407	0.000967214
	7	18	9.63937e-06	17.995	18.0939	9.93359e-06	-0.0988748	27.5	0.245	1021.7	0.057735	1.18407	0.000967214
	8	21	1.65219e-05	20.994	21.1095	1.68031e-05	-0.115521	27.5	0.245	1021.7	0.057735	1.18407	0.000967214
	9	24	1.66642e-05	23.994	24.1252	1.70032e-05	-0.131166	27.5	0.245	1021.7	0.057735	1.18407	0.000967214
	10	27	1.70937e-05	26.988	27.1408	1.74935e-05	-0.152812	27.5	0.245	1021.7	0.057735	1.18407	0.000967214
	11	30	1.85607e-05	29.987	30.1565	1.9011e-05	-0.169458	27.4	0.245	1021.7	0.057735	1.18446	0.000967856
			gref	Gravedad Fabrica	MEDELLIN	9.77618	m/s²			Parámetro	Símbolo	Local de fabricación/loca de calibración	Valor	Unidad
			gBaq	Gravedad	Puerto Colombia	9.82862	m/s²			Aceleración de gravedad de referencia	gref	Medellin (Colombia)	9.77618	m/s²
			gBaq /gref			1.00536				Aceleración de gravedad del local de calibración	gBaq	Puerto Colombia (Colombia)	9.82862	m/s²
										Relación de aceleración de gravedad	gBaq /gref		1.00536
			ρmassa			8000	kg/m³
			ρar			1.1841	kg/m³			Masa específica del objeto	ρmassa		8000	kg/m³
			1 - ρar / ρmassa			0.999852				Masa específica del aire	ρar		1.18071	kg/m³
										Factor de empuje	1 - ρar / ρmassa		0.999852
	MEAN SQUARE DEVICE
			GRADE 1 POLYNOMIAL						GRADE 2 POLYNOMIAL						GRADE 3 POLYNOMIAL						GRADE 4 POLYNOMIAL
			Point	"Indicated mass (Asc. And Desc.) " (Asc. e Desc.)	Adjusted mass	(Masa aparente - Masa ajustada)2	Mean square deviation		Point	"Indicated mass (Asc. And Desc.) " (Asc. e Desc.)	Adjusted mass	(Masa aparente - Masa ajustada)2	Mean square deviation		Point	"Indicated mass (Asc. And Desc.) " (Asc. e Desc.)	Adjusted mass	(Masa aparente - Masa ajustada)2	Mean square deviation		Point	"Indicated mass (Asc. And Desc.) " (Asc. e Desc.)	Adjusted mass	(Masa aparente - Masa ajustada)2	Mean square deviation
				kg	kg	kg2	kg			kg	kg	kg2	kg			kg	kg	kg2	kg			kg	kg	kg2	kg
			1	0.001	0.0071055	5.04881e-05	0.0104807		1	0.001	-0.0002929	8.57904e-08	0.117195		1	0.001	-0.0044907	2.01664e-05	0.023291		1	0.001	0.000403701	3.55573e-07	0.0810291
			2	2.998	3.02059	2.44352e-05			2	2.998	3.01745	0.000378167			2	2.998	3.01869	9.27675e-06			2	2.998	3.0135	0.000240297
			3	5.994	6.03307	3.15199e-06			3	5.994	6.0331	0.00152894			3	5.994	6.03792	4.39355e-05			3	5.994	6.03099	0.00136844
			4	8.997	9.05258	3.18782e-05	Valor t-student		4	8.997	9.05472	0.00333182	Valor t-student		4	8.997	9.0619	0.000223759	Valor t-student		4	8.997	9.05518	0.00338484	Valor t-student
			5	11.979	12.051	0.000134531	2.07961		5	11.979	12.0541	0.00564619	2.07961		5	11.979	12.0631	2.47962e-07	2.07961		5	11.979	12.0537	0.00557943	2.07961
			6	14.965	15.0534	0.000616109			6	14.965	15.0565	0.00837489			6	14.965	15.0673	0.000119663			6	14.965	15.0491	0.00707082
			7	17.995	18.1001	3.84109e-05			7	17.995	18.102	0.0114566			7	17.995	18.1154	0.000463249			7	17.995	18.0802	0.00725665
			8	20.994	21.1156	3.65583e-05			8	20.994	21.1153	0.0147167			8	20.994	21.1326	0.000532973			8	20.994	21.0724	0.00613955
			9	23.994	24.1321	4.76175e-05			9	23.994	24.1285	0.0180942			9	23.994	24.1518	0.000707021			9	23.994	24.0596	0.00430992
			10	26.988	27.1425	2.96437e-06			10	26.988	27.1346	0.0214956			10	26.988	27.1664	0.000657039			10	26.988	27.0387	0.00256656
			11	29.987	30.158	2.46624e-06			11	29.987	30.1447	0.0248549			11	29.987	30.1884	0.00101995			11	29.987	30.0254	0.00147746
	FINAL RESULTS
			Points	FINAL RESULTS
				Indicated Mass	Adjusted Mass	Unc. Of adjusted	Unc. Of standard mass	Unc. Of instrument	Unc. Standard (u)	Exp. Uncertainty (U)	Erro
				kg	kg	kg	kg	kg	kg	kg	kg
		DESCENDING LOAD	1	0.001	0.0071055	0.0104807	0	0.00588053	0.0120177	0.0249923	-0.0061055
			2	2.998	3.02059	0.0104807	1.85607e-06	0.00588053	0.0120177	0.0249923	-0.022589
			3	5.994	6.03307	0.0104807	4.23615e-06	0.00588053	0.0120177	0.0249923	-0.039067
			4	8.997	9.05258	0.0104807	4.76104e-06	0.00588053	0.0120177	0.0249923	-0.0555835
			5	11.979	12.051	0.0104807	8.65867e-06	0.00588053	0.0120177	0.0249923	-0.0719845
			6	14.965	15.0534	0.0104807	9.45899e-06	0.00588053	0.0120177	0.0249923	-0.0884075
			7	17.995	18.1001	0.0104807	9.63937e-06	0.00588053	0.0120177	0.0249923	-0.105073
			8	20.994	21.1156	0.0104807	1.65219e-05	0.00588053	0.0120178	0.0249923	-0.121567
			9	23.994	24.1321	0.0104807	1.66642e-05	0.00588053	0.0120178	0.0249923	-0.138067
			10	26.988	27.1425	0.0104807	1.70937e-05	0.00588053	0.0120178	0.0249923	-0.154534
			11	29.987	30.158	0.0104807	1.85607e-05	0.00588053	0.0120178	0.0249923	-0.171029
			Unc. Of adjusted
			Grade 1	Grade 2	Grade 3	Grade 4
			0.0104807	0.117195	0.023291	0.0810291
